# Supplementary material for: Decoding the Neuroprotective Potential of Methyl Gallate-Loaded Starch Nanoparticles against Beta Amyloid-Induced Oxidative Stress-Mediated Apoptosis: An In Vitro Study
Source: Pharmaceutics. 2021 Feb 25;13(3):299. doi: 10.3390/pharmaceutics13030299 (PMC7996348; doi:10.3390/pharmaceutics13030299)
Supplement: Supplementary file 1 [file pharmaceutics-13-00299-s001.zip]

Archive with 1 entries (1 files):
- pharmaceutics-1100974-supplementary.pdf
